# Supplementary material for: Inhibition of Rho Activity Increases Expression of SaeRS-Dependent Virulence Factor Genes in Staphylococcus aureus, Showing a Link between Transcription Termination, Antibiotic Action, and Virulence
Source: mBio. 2018 Sep 18;9(5):e01332-18. doi: 10.1128/mBio.01332-18 (PMC6143737; doi:10.1128/mBio.01332-18)
Supplement: TABLE S1 [file mbo004184073st1.xlsx]

## Sheet: cytoplasmic_sig. proteins
locus	protein name	median ratio RPMI exp	median ratio RPMI stat	median ratio TSB exp	median ratio TSB stat	p-value RPMI exp	p-value RPMI stat	p-value TSB exp	p-value TSB stat
SAOUHSC_00003	SAOUHSC_00003	1.04647	3.05777	0.846172	0.244255	1	0.0119573	1	1
SAOUHSC_00004	RecF	1.3615	3.90866	0.955656	1.15021	1	0.000757958	1	1
SAOUHSC_00036	CstB	13.3167	7.76447	4.34712	3.83543	1.55572e-09	1.62752e-07	6.03452e-09	0.00702684
SAOUHSC_00156	SAOUHSC_00156	1.53282	1.05289	1.3821	3.94583	1	1	1	9.12357e-07
SAOUHSC_00158	SAOUHSC_00158	1.61792	1.25313	1.52366	2.8406	1	1	1	0.00908648
SAOUHSC_00160	SAOUHSC_00160	0.707896	1.19454	1.24237	4.56791	1	1	1	0.000344145
SAOUHSC_00192	Coa	2.76781	2.54592	11.7427	3.11973	0.000281556	0.0482871	1.48067e-07	0.0197134
SAOUHSC_00257	EsxA	0.0853534	0.21776	0.465592	0.914055	0.000521557	0.719278	1	1
SAOUHSC_00284	SAOUHSC_00284	1.27281	2.44359	0.988135	0.880406	1	0.00168578	1	1
SAOUHSC_00300	Geh	1.59108	2.81147	1.69052	4.23981	1	0.00322372	1	9.9634e-08
SAOUHSC_00301	SAOUHSC_00301	0.601235	2.33679	1.19983	1.42076	1	0.0309527	1	1
SAOUHSC_00307	SirTM	1.20824	4.59913	1.29328	0.659592	1	0.033766	1	1
SAOUHSC_00308	LplA2	1.44666	2.81703	1.22931	1.9492	1	0.0459135	1	1
SAOUHSC_00338	MetE	1.06121	0.657193	1.19182	2.02079	1	1	1	0.033124
SAOUHSC_00339	MetF	1.13507	1.16158	1.22522	2.41904	1	1	1	0.0324531
SAOUHSC_00367	TcyP	1.12929	1.14194	1.24733	2.69207	1	1	1	0.00422011
SAOUHSC_00400	SAOUHSC_00400	0.519462	1.21089	17.5131	2.12464	1	1	1.18396e-07	1
SAOUHSC_00427	Sle1	0.172742	1.0485	1.04379	0.853006	4.29502e-06	1	1	1
SAOUHSC_00472	Prs	1.07353	2.1877	0.928311	1.05061	1	0.0156301	1	1
SAOUHSC_00545	SdrD	0.0813057	0.170073	0.447243	1.15475	1.13258e-19	7.70924e-09	1	1
SAOUHSC_00608	Adh1	0.72121	2.61591	0.488344	1.20592	1	0.0216336	1	1
SAOUHSC_00622	SAOUHSC_00622	44.2039	26.6779	17.0338	659.558	7.17033e-18	9.50759e-15	1.52854e-12	2.44487e-21
SAOUHSC_00667	VraF	0.785113	6.47048	0.98232	0.879834	1	0.00324624	1	1
SAOUHSC_00717	SaeP	4.51187	4.89683	5.26918	6.83769	6.81786e-11	1.95427e-11	3.54767e-11	3.23159e-14
SAOUHSC_00731	OpuBA	4.65334	2.67403	0.930929	1.36956	0.000432786	0.0249153	1	1
SAOUHSC_00732	OpuBB	2.64933	5.90227	0.876082	1.63476	0.884682	0.00014935	1	1
SAOUHSC_00801	SecG	0.261914	5.00523	0.756656	1.47206	1	0.00584714	1	1
SAOUHSC_00816	Emp	23.2297	8.58876	6.67461	4.04877	2.08055e-11	8.38152e-09	4.70963e-07	6.19162e-09
SAOUHSC_00938	YjbH	1.58191	8.7744	1.20143	0.255063	1	0.0309527	1	1
SAOUHSC_00961	ComK1	23.7168	6.20969	23.0321	11.8001	0.000233564	0.645201	0.984567	0.014987
SAOUHSC_00972	SAOUHSC_00972	0.29004	0.276	0.549092	1.02467	1.17532e-09	1	1	1
SAOUHSC_01102	UvrC	0.366683	31.8444	1.09745	0.752625	1	0.0166242	1	1
SAOUHSC_01110	Ecb	1.98568	2.02578	4.24984	2.86868	1	0.0963696	8.3158e-05	0.000598005
SAOUHSC_01114	Efb	0.547944	21.8151	6.2144	7.14311	1	0.000540884	0.00189309	0.000344145
SAOUHSC_01121	Hla	0.963377	1.37965	0.937457	4.31374	1	1	1	3.89349e-11
SAOUHSC_01191	RpmB	0.755632	0.609531	1.22614	20.2738	1	1	1	0.00422011
SAOUHSC_01260	PgsA	0.504339	6.07792	1.11888	1.09811	1	0.00911651	1	1
SAOUHSC_01332	SAOUHSC_01332	0.556169	9.43177	1.19173	0.852166	1	0.00361591	1	1
SAOUHSC_01451	IlvA1	4.22674	4.33051	1.75947	1.28622	9.45878e-06	0.00584714	1	1
SAOUHSC_01452	Ald1	3.85865	4.41132	2.35622	1.71414	0.000112688	5.45813e-06	0.516792	1
SAOUHSC_01576	SAOUHSC_01576	1.06399	3.12296	1.43126	0.981109	1	0.0309527	1	1
SAOUHSC_01663	DnaG	1.08716	0.79416	0.975055	2.54736	1	1	1	0.00702684
SAOUHSC_01744	RecJ	1.10003	9.85518	1.70595	0.886997	1	0.0325673	1	1
SAOUHSC_01886	RibH	3.00057	2.579	3.19221	1.21592	4.08549e-06	0.000232543	2.87023e-06	1
SAOUHSC_01887	RibA	3.28789	11.4611	1.90538	0.922569	1.09892e-05	1.95427e-11	1	1
SAOUHSC_02071	SAOUHSC_02071	4.28081	2.43942	1.85295	0.864847	8.89573e-05	0.0362586	1	1
SAOUHSC_02072	SAOUHSC_02072	1.07147	2.67599	3.00969	0.847108	1	0.008647	1.00104e-05	1
SAOUHSC_02096	SAOUHSC_02096	0.809532	0.514452	1.05644	7.67644	1	1	1	0.0180872
SAOUHSC_02129	SAOUHSC_02129	2.63572	147.093	19.0394	1.04442	1	0.0029974	0.000302259	1
SAOUHSC_02134	Nos	1.73789	6.291	1.3722	1.51725	1	0.0178803	1	1
SAOUHSC_02161	Eap|Map	7.67171	13.1018	1.69285	3.37734	3.82957e-25	4.16076e-28	1	3.23159e-14
SAOUHSC_02167	SCIN	1.05652	2.23345	1.85266	5.52261	1	1	1	1.24469e-06
SAOUHSC_02241	LukG	21.844	2.51238	9.13567	2.79301	1.64074e-11	0.0825288	4.16749e-09	0.00171077
SAOUHSC_02243	LukH	17.2917	5.83798	9.952	4.25711	6.60059e-20	6.31025e-11	1.64641e-14	1.96481e-09
SAOUHSC_02328	ThiE	0.670786	15.1842	0.904661	1.07828	1	0.047209	1	1
SAOUHSC_02333	SceD	1.86466	0.521677	0.226949	1.49251	1	1	0.0215323	1
SAOUHSC_02362	Rho	0.0153449	0.0331484	0.0129189	0.0859691	1.12378e-22	1.25921e-08	5.97553e-18	3.44832e-10
SAOUHSC_02390	SAOUHSC_02390	1.51188	0.816849	11.482	1.82497	1	1	0.0249727	1
SAOUHSC_02503	RpsQ	1.16723	0.653032	0.905133	238.757	1	1	1	0.00161114
SAOUHSC_02517	TopB	1.57963	2.30132	1.1784	1.31067	1	0.000146651	1	1
SAOUHSC_02562	UreE	3.20826	2.92224	2.5108	1.91482	1.47101e-06	0.0011146	0.100222	1
SAOUHSC_02564	UreG	1.51455	4.32161	3.40416	1.60688	1	3.9754e-05	0.000456467	1
SAOUHSC_02574	SAOUHSC_02574	1.77971	2.04327	1.29267	1.32467	1	0.000727892	1	1
SAOUHSC_02631	SAOUHSC_02631	2.33013	33.842	0.850202	0.657318	1	0.0228523	1	1
SAOUHSC_02664	SAOUHSC_02664	3.26936	0.985984	10.1064	2.31536	0.884682	1	0.00359688	1
SAOUHSC_02670	SAOUHSC_02670	2.88	1.79566	2.60857	5.03475	1.52981e-06	1	0.0866082	7.65681e-12
SAOUHSC_02706	Sbi	3.17513	22.693	6.05281	5.62102	1.74388e-19	2.68369e-36	3.51271e-29	3.98583e-23
SAOUHSC_02757	SAOUHSC_02757	0.967003	2.72633	0.754456	0.997453	1	0.0459436	1	1
SAOUHSC_02769	SAOUHSC_02769	0.831833	2.8043	1.80675	0.767442	1	0.0214408	1	1
SAOUHSC_02802	FnbB	1.24082	1.31649	3.90265	1.8842	1	1	1.13255e-12	1
SAOUHSC_02803	FnbA	5.47688	2.00613	4.61693	1.83393	1.49671e-06	1	1.3721e-07	1
SAOUHSC_02866	SAOUHSC_02866	0.540831	0.790134	0.253093	0.315425	1	1	2.10233e-06	0.000344145
SAOUHSC_02895	SAOUHSC_02895	2.28793	4.68116	1.42128	1.28876	0.110547	1.14864e-10	1	1
SAOUHSC_02912	SAOUHSC_02912	0.152476	1.19149	1.64993	0.971538	0.00375498	1	1	1
SAOUHSC_02979	SAOUHSC_02979	0.883909	2.90605	1.36477	1.456	1	1.42108e-05	1	1
SAOUHSC_03022	SAOUHSC_03022	2.8632	3.28975	1.75282	1.04179	6.81772e-09	8.2451e-11	1	1

## Sheet: secretome _sig. proteins
locus	protein name	median ratio RPMI exp	median ratio RPMI stat	median ratio TSB exp	median ratio TSB stat	p-value RPMI exp	p-value RPMI stat	p-value TSB exp	p-value TSB stat
SAOUHSC_00025	AdsA	2.81079	2.00522	1.42403	1.39007	6.25128e-22	6.64013e-07	1	1
SAOUHSC_00069	Spa	0.307242	0.496583	0.358821	0.284132	1	1	8.18132e-08	0.455864
SAOUHSC_00077	SbnC	0.414515	0.251617	0.591661	1.28167	1	0.0441391	1	0.912672
SAOUHSC_00106	SAOUHSC_00106	5.84872	5.55875	1.18983	1.27518	7.17001e-24	1.44824e-28	1	1
SAOUHSC_00134	SAOUHSC_00134	1.27183	2.33791	0.146466	1.28142	1	0.875747	0.0281733	1
SAOUHSC_00142	Fdh	1.37362	0.555057	3.34536	1.56204	0.581911	1	0.031206	1
SAOUHSC_00173	AzoR	1	2.56465	2.16259	1.57812	1	0.000803772	0.114521	1
SAOUHSC_00192	Coa	2.43058	2.36428	6.12258	2.17678	2.4235e-27	1.43769e-23	1.39948e-83	4.16341e-18
SAOUHSC_00195	FadA	1.03248	1.14844	0.595141	0.312777	1	1	1	1.61926e-06
SAOUHSC_00223	TarF	2.85573	1.39133	0.724649	1.30493	0.00981458	1	1	1
SAOUHSC_00257	EsxA	0.155404	0.892721	0.607507	0.311564	0.0365923	1	1	0.00433008
SAOUHSC_00300	Geh	2.06591	1.91409	1.21149	1.10928	2.53775e-31	1	1	1
SAOUHSC_00354	SelX	8.40433	6.64974	1.05401	1.95385	2.04818e-94	4.74343e-93	1	1
SAOUHSC_00362	SAOUHSC_00362	0.882349	3.10984	0.905644	1.46228	1	2.46016e-06	1	1
SAOUHSC_00367	TcyP	2.56681	9.18709	1.22424	1.46181	0.262617	2.06754e-07	1	0.709237
SAOUHSC_00383	Ssl1	2.56279	10.29	0.952266	0.990866	1.60146e-23	3.83937e-100	1	1
SAOUHSC_00384	Ssl2	5.72109	42.0666	0.693382	0.86869	4.07049e-05	5.87266e-12	1	1
SAOUHSC_00386	Ssl3	7.73679	37.8339	1.14486	1.28713	5.89044e-26	1.95191e-49	1	1
SAOUHSC_00389	Ssl4	21.2595	63.5328	0.804937	1.14127	1.21371e-36	4.55777e-50	1	1
SAOUHSC_00390	Ssl5	5.78266	25.8345	0.691638	0.9062	0.000450268	9.50062e-09	1	1
SAOUHSC_00391	Ssl6	4.31524	20.8454	0.749384	1.0649	2.58013e-28	1.69591e-55	1	1
SAOUHSC_00392	Ssl7	8.42383	16.9938	0.83503	0.82699	2.48205e-115	8.17896e-117	1	1
SAOUHSC_00393	Ssl8	1.38741	7.77397	0.671825	0.905182	1	4.37069e-11	1	1
SAOUHSC_00394	Ssl9	0.428482	3.83219	1.6277	1.38795	1	0.00268391	1	1
SAOUHSC_00399	Ssl11	1.03325	1.23535	7.02266	2.59547	1	1	7.40187e-46	2.86625e-20
SAOUHSC_00400	SAOUHSC_00400	0.66598	0.577157	6.44919	2.09647	1	1	1.66666e-96	1.90249e-14
SAOUHSC_00401	SAOUHSC_00401	1.21746	4.12224	0.843535	2.63685	1	2.71446e-26	1	6.8462e-06
SAOUHSC_00411.1	Psmα4	0.520028	0.250991	1.23924	0.0218047	1	1	1	0.00128114
SAOUHSC_00411.2	Psmα3	0.817942	0.180665	0.746233	0.0133696	1	1	1	1.40014e-06
SAOUHSC_00411.3	Psmα2	0.941499	0.379868	0.698067	0.0306628	1	1	1	0.000257914
SAOUHSC_00411.4	Psmα1	0.440429	0.576568	1.83518	0.02438	1	1	1	3.45317e-09
SAOUHSC_00426	MetQ2	0.342179	2.26908	0.742597	0.691298	1	0.0144684	1	1
SAOUHSC_00427	Sle1	0.309458	0.191548	1.18028	0.630225	1	0.0235058	1	1
SAOUHSC_00524	RpoB	0.826122	0.896309	1.07392	3.28494	1	1	1	2.75567e-48
SAOUHSC_00525	RpoC	1.21101	0.897814	1.05647	3.03613	1	1	1	5.06797e-63
SAOUHSC_00531	SAOUHSC_00531	3.26738	0.838621	1.48738	1.41862	0.0195178	1	1	1
SAOUHSC_00538	SAOUHSC_00538	28.9157	0.369074	1.62813	0.440079	0.00325379	1	1	1
SAOUHSC_00545	SdrD	0.0771454	0.101671	0.306472	0.162966	1.37993e-45	1.39678e-46	1.33592e-09	2.46079e-105
SAOUHSC_00622	SAOUHSC_00622	67.6982	43.5884	4.46784	33.4967	5.83462e-36	6.04002e-36	2.28353e-12	6.52965e-31
SAOUHSC_00694	MgrA	5.18099	2.2462	1.47142	0.810516	2.08194e-12	0.00219835	1	1
SAOUHSC_00696	SAOUHSC_00696	1.10294	0.734748	0.506676	5.69542	0.3945	1	1	0.0241786
SAOUHSC_00715	SaeR	0.214458	4.41819	2.62671	3.11877	1	0.0379151	0.611387	0.000592659
SAOUHSC_00717	SaeP	2.68465	3.37124	1.59674	8.46489	3.96198e-15	2.40648e-28	1	2.75567e-48
SAOUHSC_00728	LtaS	0.52314	0.254003	1.3382	0.719872	1	8.97888e-19	1	1
SAOUHSC_00732	OpuBB	6.37347	6.89507	0.891051	0.829362	0.330679	8.46863e-05	1	1
SAOUHSC_00756	SAOUHSC_00756	7.82127	1.23803	0.529957	1.55482	0.00694861	1	1	1
SAOUHSC_00801	SecG	0.0911373	0.475874	0.623156	0.462701	0.00171959	0.420551	1	1
SAOUHSC_00803	Rnr	1.09648	0.824266	0.657022	2.33575	1	1	1	0.0483767
SAOUHSC_00804	SmpB	0.563168	0.0263128	0.231933	1.06011	1	0.0250836	1	1
SAOUHSC_00816	Emp	34.6717	23.3387	1.57871	1.08198	1.63646e-75	6.9464e-74	1	1
SAOUHSC_00817	SAOUHSC_00817	11.0743	8.56529	1.54242	0.743384	2.43111e-41	6.21261e-39	1	1
SAOUHSC_00835	SAOUHSC_00835	0.703355	1.55198	0.948918	0.325318	1	1	1	0.019381
SAOUHSC_00845	SAOUHSC_00845	0.537467	0.753803	0.280239	0.967417	1	1	1.44201e-07	1
SAOUHSC_00871	DltC	0.421146	0.559529	4.20321	1.91935	1	1	0.00129675	0.776437
SAOUHSC_00872	DltD	0.301245	0.869531	0.923631	0.439867	0.0304307	1	1	1
SAOUHSC_00897	GlpQ	1.7167	2.02045	0.811841	0.512516	1	0.000403668	1	1
SAOUHSC_00912	ClpB	1.38642	0.775692	0.812662	3.30004	1	1	1	1.15867e-15
SAOUHSC_00987	SspB	4.25064	4.0136	1.5833	1.55692	1.02941e-37	5.6634e-34	1	1
SAOUHSC_00988	SspA	2.39649	2.89448	2.77981	1.93597	7.01643e-07	5.71706e-11	3.53786e-10	0.680849
SAOUHSC_00994	Atl	0.278079	0.474908	0.464676	0.545208	0.000951635	1	1	1
SAOUHSC_01013	PurL	0.696629	1.07777	0.947498	2.1994	1	1	1	0.00144783
SAOUHSC_01042	PdhC	0.994167	0.555699	0.945528	4.25196	1	1	1	4.26082e-39
SAOUHSC_01100	TrxA	0.489521	0.659629	2.03958	0.851176	1	1	0.00250069	1
SAOUHSC_01112	Flr	6.57878	12.7678	0.848944	1.41198	1.67175e-32	1.52632e-43	1	1
SAOUHSC_01114	Efb	0.853212	1.86022	3.05939	0.907828	1	1	1.389e-14	1
SAOUHSC_01115	Scc	9.20904	35.3752	0.780831	0.785704	1.79045e-26	5.55409e-46	1	1
SAOUHSC_01121	Hla	0.742901	0.53248	1.20221	3.11914	1	1	1	1.56926e-38
SAOUHSC_01124	Ssl12	7.2463	13.2435	0.612302	1.54831	3.31671e-06	2.31726e-10	1	1
SAOUHSC_01125	Ssl13	42.9693	35.7193	1.96936	5.02913	3.23978e-19	9.70132e-22	1	1.05846e-08
SAOUHSC_01127	Ssl14	16.2828	81.3429	1.06292	1.09583	1.87557e-10	1.26507e-13	1	1
SAOUHSC_01134	SAOUHSC_01134	0.239772	0.69643	0.805644	0.805295	0.00422138	1	1	1
SAOUHSC_01135	Psmβ1	0.641975	0.124251	2.02464	0.115694	1	0.025496	0.000711929	0.000958413
SAOUHSC_01136	Psmβ2	0.714482	0.560067	1.26697	0.135564	1	1	1	1.61926e-06
SAOUHSC_01149	FtsA	0.754894	0.712649	0.747915	2.00006	1	1	1	0.0387266
SAOUHSC_01222	TopA	1.15725	5.2199	0.919031	1.25218	1	0.000137799	1	1
SAOUHSC_01226	HslU	0.544189	3.1874	1.01804	1.5355	1	0.0472398	1	1
SAOUHSC_01235	PyrH	2.79098	0.951369	1.00422	1.20141	0.0480838	1	1	1
SAOUHSC_01236	Frr	0.929191	2.28666	0.836574	0.775851	1	8.49562e-08	1	1
SAOUHSC_01247	RbfA	0.573614	1.24665	1.68556	0.331856	1	1	1	0.0477329
SAOUHSC_01250	RpsO	0.719755	1.0113	2.97169	0.707673	1	1	0.00740918	1
SAOUHSC_01282	BsaA	2.03196	0.706209	1.05156	1.24049	0.0256508	1	1	1
SAOUHSC_01328	RpmG2	0.482449	4.37215	0.674073	0.916935	1	0.0016783	1	1
SAOUHSC_01329	RpsN2	0.120758	5.64987	0.137872	0.513561	0.0293562	0.025496	1	1
SAOUHSC_01361	MsrR	1.17582	2.3695	0.863757	0.703038	1	0.0232011	1	1
SAOUHSC_01399	DapL	7.0536	1.19512	1.07996	2.16822	0.0281791	1	1	1
SAOUHSC_01413	SAOUHSC_01413	1.75119	1.12128	0.156302	1.46898	1	1	0.0281733	1
SAOUHSC_01416	SucB	0.565221	0.453458	1.09033	2.76411	1	1	1	7.08916e-13
SAOUHSC_01432	MsrA1	2.13182	0.851562	1.1159	1.5544	2.47045e-05	1	1	1
SAOUHSC_01435	ThyA	2.47036	0.533208	0.732361	0.911756	0.0238614	1	1	1
SAOUHSC_01460	SAOUHSC_01460	0.940667	0.59772	1.05289	2.34622	1	1	1	0.0294137
SAOUHSC_01490	Hup	0.345528	0.593055	0.655401	0.743029	0.0281791	1	1	1
SAOUHSC_01499	SAOUHSC_01499	0.860932	2.95841	1.05376	1.9124	1	0.021133	1	1
SAOUHSC_01621	NusB	13.9339	5.93236	0.28243	2.18788	0.262617	0.0017643	1	0.863256
SAOUHSC_01622	SAOUHSC_01622	1.13681	0.448382	3.33257	0.523782	1	1	0.000241854	1
SAOUHSC_01649	SAOUHSC_01649	0.630143	1.13726	0.561828	0.275203	1	1	1	0.00335606
SAOUHSC_01670	Cdd	2.41706	0.89101	0.561912	0.944363	0.0370529	1	1	1
SAOUHSC_01675	SAOUHSC_01675	11.0735	0.369495	0.96334	0.544334	0.00147769	1	1	1
SAOUHSC_01678	RpsU	0.255798	0.623949	0.406185	1.19729	7.65187e-08	1	1	1
SAOUHSC_01695	RsfS	1.5822	4.37855	0.993623	0.23862	0.981108	0.000325829	1	1
SAOUHSC_01720	SAOUHSC_01720	4.91462	0.107438	2.29842	0.819392	0.123179	0.000162165	1	1
SAOUHSC_01726	MnmA	3.75886	1.42838	0.642679	1.22017	0.00735574	1	1	1
SAOUHSC_01729	SAOUHSC_01729	0.28351	0.412203	0.129016	0.752042	4.07049e-05	1	0.00373147	1
SAOUHSC_01730	CsbD	0.547277	0.811886	0.169567	0.766327	1	1	0.00301535	1
SAOUHSC_01746	SecDF	12.5774	1.11323	0.460667	0.730263	0.00111151	1	1	1
SAOUHSC_01829	RpsD	0.825841	0.901548	3.08699	1.01678	1	1	4.47385e-08	1
SAOUHSC_01839	TyrS	3.31894	0.691525	0.716478	1.00595	1.54772e-05	1	1	1
SAOUHSC_01886	RibH	2.03665	2.90053	1.66405	2.18406	8.33567e-05	7.44009e-09	1	0.0109374
SAOUHSC_01895	SAOUHSC_01895	0.799684	2.25248	1.17936	0.671831	1	0.00582273	1	1
SAOUHSC_01902	SAOUHSC_01902	0.111593	0.563294	6.4661	0.38486	1	1	0.000672509	1
SAOUHSC_01920	SAOUHSC_01920	2.00771	3.78989	0.428894	0.315097	0.332518	0.0133868	1	1
SAOUHSC_01935	SplF	1.29175	0.988403	2.43929	8.97061	1	1	4.22781e-05	2.74972e-23
SAOUHSC_01938	SplD	4.74194	4.47146	1.04853	17.2116	5.53305e-06	1.37532e-06	1	3.94929e-10
SAOUHSC_01941	SplB	1.18006	0.992269	2.03734	22.4798	1	1	0.00525808	3.68425e-21
SAOUHSC_01942	SplA	18.9697	1.69746	2.71484	16.1783	0.00111151	1	0.611387	0.000115481
SAOUHSC_01944	SAOUHSC_01944	53.7686	0.691529	19.1206	1.85676	0.000433055	1	0.00047636	1
SAOUHSC_01954	LukD	1.44355	2.48112	1.66752	2.17093	0.761808	0.00108026	1	0.100408
SAOUHSC_01964	TraP	0.816155	0.529667	1.00923	2.02351	1	1	1	0.000318148
SAOUHSC_01977	SAOUHSC_01977	0.59683	2.02853	1.18489	0.655171	1	3.43557e-07	1	1
SAOUHSC_01991	SAOUHSC_01991	0.384853	3.53512	0.578671	0.991801	1	0.025496	1	1
SAOUHSC_02010	SAOUHSC_02010	36.1665	1.43217	0.354064	0.407176	0.0254636	1	1	1
SAOUHSC_02014	SAOUHSC_02014	0.184778	1.53349	1.43713	0.655067	3.12647e-05	1	1	1
SAOUHSC_02044	SAOUHSC_02044	1.26435	3.2426	1.42314	0.640187	0.953495	7.47019e-10	1	1
SAOUHSC_02065	SAOUHSC_02065	1.19526	2.63402	0.483116	0.274907	1	0.00021896	1	1.22501e-06
SAOUHSC_02077	SAOUHSC_02077	0.73944	4.90671	0.735735	0.209756	1	2.99497e-05	1	1
SAOUHSC_02093	SAOUHSC_02093	0.28347	0.716608	0.714548	0.406879	1.73623e-13	1	1	1
SAOUHSC_02096	SAOUHSC_02096	0.431148	0.339705	2.03146	0.347251	1	1	0.00121122	1
SAOUHSC_02127	SAOUHSC_02127	2.99435	2.27427	5.15753	2.43489	3.4124e-31	1.23071e-11	2.71913e-53	3.35623e-14
SAOUHSC_02142	AldH	1.17024	0.666722	0.768403	2.31548	1	1	1	0.000958413
SAOUHSC_02161	Eap|Map	2.26389	7.61611	0.938853	1.33308	7.66478e-13	7.06529e-73	1	1
SAOUHSC_02169	CHIPS	5.20445	4.39095	1.35883	4.19279	1.73231e-74	9.02167e-78	1	7.96276e-33
SAOUHSC_02241	LukG	12.4759	3.96199	0.739384	1.7403	3.13853e-99	1.57587e-66	1	1
SAOUHSC_02243	LukH	10.5013	6.86649	0.81943	1.71546	2.21905e-116	2.34188e-108	1	1
SAOUHSC_02260	Hld	0.0743292	1.59634	0.85522	0.0465645	1.13906e-06	1	1	0.0902947
SAOUHSC_02306	AcpS	6.63803	6.76106	0.158659	10.0042	0.0254636	0.015304	0.611387	0.0317094
SAOUHSC_02310	KdpC	7.23715	1.17858	0.958371	1.03541	0.00894651	1	1	1
SAOUHSC_02318	Ddl	2.32884	0.532401	0.961946	1.43447	0.0229186	1	1	1
SAOUHSC_02343	AtpG	1.00633	0.752077	0.896697	2.11363	1	1	1	0.0154351
SAOUHSC_02349	AtpE	0.347914	0.748664	3.45113	1.3003	1	1	0.0447405	1
SAOUHSC_02350	AtpB	0.877629	0.765593	0.360829	0.0582501	1	1	1	0.0130352
SAOUHSC_02369	RpoE	1.06077	0.512582	1.0371	2.72662	1	1	1	0.000406721
SAOUHSC_02374	HmrA	0.156019	0.129896	0.591969	0.617976	0.0138138	7.73739e-05	1	1
SAOUHSC_02388	CzrA	3.42483	2.95833	1.22533	0.412418	0.0032131	0.075122	1	1
SAOUHSC_02448	SAOUHSC_02448	0.645671	0.343151	0.723626	0.421906	1	0.0115517	1	1
SAOUHSC_02463	HysA	4.44559	1.05093	1.17784	4.43615	0.0256508	1	1	0.0381381
SAOUHSC_02466	SAOUHSC_02466	0.738554	0.644662	0.746749	2.04206	1	1	1	0.000166567
SAOUHSC_02485	RpoA	0.861834	0.539313	0.884087	2.17626	1	1	1	0.000122219
SAOUHSC_02504	RpmC	0.353677	1.02323	0.696764	0.638891	3.39169e-05	1	1	1
SAOUHSC_02509	RplB	0.584604	0.600427	0.784726	2.69847	1	1	1	6.09631e-14
SAOUHSC_02566	SarR	3.2689	1.08363	0.874451	0.463028	1.58028e-07	1	1	1
SAOUHSC_02574	SAOUHSC_02574	4.17495	7.19172	13.4189	5.89063	0.186659	0.008849	0.343859	0.00030899
SAOUHSC_02627	SAOUHSC_02627	1.64738	0.547062	0.493547	6.35125	1	1	1	1.04211e-05
SAOUHSC_02635	TcaA	1.27096	8.40376	0.309947	0.546213	1	0.008849	1	1
SAOUHSC_02706	Sbi	2.73138	4.59388	4.49686	2.4934	4.32561e-73	6.17582e-234	4.78421e-118	2.83362e-42
SAOUHSC_02708	HlgA	11.2408	17.0982	1.04581	1.28523	1.35163e-38	1.79214e-55	1	1
SAOUHSC_02709	HlgC	1.99338	1.4307	1.33146	5.81037	1	1	1	5.19604e-42
SAOUHSC_02710	HlgB	1.92786	2.09007	1.62353	5.10971	1	8.76009e-07	1	5.41183e-50
SAOUHSC_02724	SAOUHSC_02724	2.01994	1.65177	0.819902	1.18659	0.0339788	1	1	1
SAOUHSC_02751	PnbA	2.67671	0.574979	0.878626	3.33804	0.00981458	1	1	6.39135e-07
SAOUHSC_02794	SAOUHSC_02794	6.25693	9.02881	0.291409	1.92183	0.0281791	8.46863e-05	1	1
SAOUHSC_02802	FnbB	0.928072	1.47866	3.98021	2.00183	1	1	3.44753e-33	0.000112316
SAOUHSC_02803	FnbA	4.37336	1.28419	2.07548	1.56331	2.00719e-25	0.563972	0.0390548	1
SAOUHSC_02839	SdaAA	2.0362	0.66044	0.825412	1.52759	0.0370529	1	1	1
SAOUHSC_02846	SAOUHSC_02846	8.58602	0.894289	1.53097	2.55516	0.00748566	1	1	0.728743
SAOUHSC_02849	CidC	1.17853	0.377174	6.14441	0.548163	1	1	0.00386531	1
SAOUHSC_03045	CspB	0.487628	2.4418	0.797885	0.630082	1	0.025496	1	1
SAOUHSC_03049	Noc	3.3161	1.89442	0.922711	0.417202	0.012803	1	1	1
SAOUHSC_1307a	SAOUHSC_1307a	0.427973	0.99746	1.47144	0.343773	1	1	1	3.91523e-06

## Sheet: cytoplasmic_saeRS regulon
locus	protein name	median ratio RPMI exp	median ratio RPMI stat	median ratio TSB exp	median ratio TSB stat	p-value RPMI exp	p-value RPMI stat	p-value TSB exp	p-value TSB stat
SAOUHSC_00182	SAOUHSC_00182	ND	ND	ND	ND	ND	ND	ND	ND
SAOUHSC_00192	Coa	2.76781	2.54592	11.7427	3.11973	0.000281556	0.0482871	1.48067e-07	0.0197134
SAOUHSC_00354	SelX	ND	ND	ND	ND	ND	ND	ND	ND
SAOUHSC_00392	Ssl7	ND	ND	ND	ND	ND	ND	ND	ND
SAOUHSC_00394	Ssl9	ND	ND	ND	ND	ND	ND	ND	ND
SAOUHSC_00399	Ssl11	ND	ND	ND	ND	ND	ND	ND	ND
SAOUHSC_00400	SAOUHSC_00400	0.519462	1.21089	17.5131	2.12464	1	1	1.18396e-07	1
SAOUHSC_00402	Lpl3	ND	ND	ND	ND	ND	ND	ND	ND
SAOUHSC_00714	SaeS	1.44418	1.49012	1.41571	1.74726	1	1	1	1
SAOUHSC_00715	SaeR	1.43987	2.39869	1.78524	1.24089	1	0.625854	1	1
SAOUHSC_00716	SaeQ	ND	ND	ND	ND	ND	ND	ND	ND
SAOUHSC_00717	SaeP	4.51187	4.89683	5.26918	6.83769	6.81786e-11	1.95427e-11	3.54767e-11	3.23159e-14
SAOUHSC_00816	Emp	23.2297	8.58876	6.67461	4.04877	2.08055e-11	8.38152e-09	4.70963e-07	6.19162e-09
SAOUHSC_00818	Nuc	ND	ND	ND	ND	ND	ND	ND	ND
SAOUHSC_01110	Ecb	1.98568	2.02578	4.24984	2.86868	1	0.0963696	8.3158e-05	0.000598005
SAOUHSC_01114	Efb	0.547944	21.8151	6.2144	7.14311	1	0.000540884	0.00189309	0.000344145
SAOUHSC_01115	Scc	ND	ND	ND	ND	ND	ND	ND	ND
SAOUHSC_01121	Hla	0.963377	1.37965	0.937457	4.31374	1	1	1	3.89349e-11
SAOUHSC_01938	SplD	ND	ND	ND	ND	ND	ND	ND	ND
SAOUHSC_01939	SplC	ND	ND	ND	ND	ND	ND	ND	ND
SAOUHSC_01941	SplB	ND	ND	ND	ND	ND	ND	ND	ND
SAOUHSC_01942	SplA	ND	ND	ND	ND	ND	ND	ND	ND
SAOUHSC_01944	SAOUHSC_01944	ND	ND	ND	ND	ND	ND	ND	ND
SAOUHSC_01954	LukD	ND	ND	ND	ND	ND	ND	ND	ND
SAOUHSC_01955	LukE	ND	ND	ND	ND	ND	ND	ND	ND
SAOUHSC_02160	Map2	ND	ND	ND	ND	ND	ND	ND	ND
SAOUHSC_02161	Eap|Map	7.67171	13.1018	1.69285	3.37734	3.82957e-25	4.16076e-28	1	3.23159e-14
SAOUHSC_02163	Hlb-1	ND	ND	ND	ND	ND	ND	ND	ND
SAOUHSC_02167	SCIN	1.05652	2.23345	1.85266	5.52261	1	1	1	1.24469e-06
SAOUHSC_02169	CHIPS	ND	ND	ND	ND	ND	ND	ND	ND
SAOUHSC_02171	Sak	ND	ND	ND	ND	ND	ND	ND	ND
SAOUHSC_02241	LukG	21.844	2.51238	9.13567	2.79301	1.64074e-11	0.0825288	4.16749e-09	0.00171077
SAOUHSC_02243	LukH	17.2917	5.83798	9.952	4.25711	6.60059e-20	6.31025e-11	1.64641e-14	1.96481e-09
SAOUHSC_02706	Sbi	3.17513	22.693	6.05281	5.62102	1.74388e-19	2.68369e-36	3.51271e-29	3.98583e-23
SAOUHSC_02708	HlgA	5.80087	3.2725	1.18784	5.76554	0.147643	0.581974	1	0.130055
SAOUHSC_02709	HlgC	ND	ND	ND	ND	ND	ND	ND	ND
SAOUHSC_02710	HlgB	ND	ND	ND	ND	ND	ND	ND	ND
SAOUHSC_02802	FnbB	1.24082	1.31649	3.90265	1.8842	1	1	1.13255e-12	1
SAOUHSC_02803	FnbA	5.47688	2.00613	4.61693	1.83393	1.49671e-06	1	1.3721e-07	1

## Sheet: secretome_saeRS regulon
locus	protein name	median ratio RPMI exp	median ratio RPMI stat	median ratio TSB exp	median ratio TSB stat	p-value RPMI exp	p-value RPMI stat	p-value TSB exp	p-value TSB stat
SAOUHSC_00182	SAOUHSC_00182	ND	ND	ND	ND	ND	ND	ND	ND
SAOUHSC_00192	Coa	2.43058	2.36428	6.12258	2.17678	2.4235e-27	1.43769e-23	1.39948e-83	4.16341e-18
SAOUHSC_00354	SelX	8.40433	6.64974	1.05401	1.95385	2.04818e-94	4.74343e-93	1	1
SAOUHSC_00392	Ssl7	8.42383	16.9938	0.83503	0.82699	2.48205e-115	8.17896e-117	1	1
SAOUHSC_00394	Ssl9	0.428482	3.83219	1.6277	1.38795	1	0.00268391	1	1
SAOUHSC_00399	Ssl11	1.03325	1.23535	7.02266	2.59547	1	1	7.40187e-46	2.86625e-20
SAOUHSC_00400	SAOUHSC_00400	0.66598	0.577157	6.44919	2.09647	1	1	1.66666e-96	1.90249e-14
SAOUHSC_00402	Lpl3	ND	ND	ND	ND	ND	ND	ND	ND
SAOUHSC_00714	SaeS	ND	ND	ND	ND	ND	ND	ND	ND
SAOUHSC_00715	SaeR	0.214458	4.41819	2.62671	3.11877	1	0.0379151	0.611387	0.000592659
SAOUHSC_00716	SaeQ	0.580371	2.38348	0.571231	0.867388	1	0.0637758	1	1
SAOUHSC_00717	SaeP	2.68465	3.37124	1.59674	8.46489	3.96198e-15	2.40648e-28	1	2.75567e-48
SAOUHSC_00816	Emp	34.6717	23.3387	1.57871	1.08198	1.63646e-75	6.9464e-74	1	1
SAOUHSC_00818	Nuc	0.480329	0.573803	0.723631	1.26915	1	1	1	1
SAOUHSC_01110	Ecb	0.396522	1.92468	1.28196	0.982459	1	1	1	1
SAOUHSC_01114	Efb	0.853212	1.86022	3.05939	0.907828	1	1	1.389e-14	1
SAOUHSC_01115	Scc	9.20904	35.3752	0.780831	0.785704	1.79045e-26	5.55409e-46	1	1
SAOUHSC_01121	Hla	0.742901	0.53248	1.20221	3.11914	1	1	1	1.56926e-38
SAOUHSC_01938	SplD	4.74194	4.47146	1.04853	17.2116	5.53305e-06	1.37532e-06	1	3.94929e-10
SAOUHSC_01939	SplC	ND	ND	ND	ND	ND	ND	ND	ND
SAOUHSC_01941	SplB	1.18006	0.992269	2.03734	22.4798	1	1	0.00525808	3.68425e-21
SAOUHSC_01942	SplA	18.9697	1.69746	2.71484	16.1783	0.00111151	1	0.611387	0.000115481
SAOUHSC_01944	SAOUHSC_01944	53.7686	0.691529	19.1206	1.85676	0.000433055	1	0.00047636	1
SAOUHSC_01954	LukD	1.44355	2.48112	1.66752	2.17093	0.761808	0.00108026	1	0.100408
SAOUHSC_01955	LukE	ND	ND	ND	ND	ND	ND	ND	ND
SAOUHSC_02160	Map2	ND	ND	ND	ND	ND	ND	ND	ND
SAOUHSC_02161	Eap|Map	2.26389	7.61611	0.938853	1.33308	7.66478e-13	7.06529e-73	1	1
SAOUHSC_02163	Hlb-1	2.52103	0.568595	1.149	0.77493	0.268856	1	1	1
SAOUHSC_02167	SCIN	0.521836	1.93728	1.15135	1	1	1	1	1
SAOUHSC_02169	CHIPS	5.20445	4.39095	1.35883	4.19279	1.73231e-74	9.02167e-78	1	7.96276e-33
SAOUHSC_02171	Sak	0.522054	0.559515	1.07383	1.48894	1	1	1	1
SAOUHSC_02241	LukG	12.4759	3.96199	0.739384	1.7403	3.13853e-99	1.57587e-66	1	1
SAOUHSC_02243	LukH	10.5013	6.86649	0.81943	1.71546	2.21905e-116	2.34188e-108	1	1
SAOUHSC_02706	Sbi	2.73138	4.59388	4.49686	2.4934	4.32561e-73	6.17582e-234	4.78421e-118	2.83362e-42
SAOUHSC_02708	HlgA	11.2408	17.0982	1.04581	1.28523	1.35163e-38	1.79214e-55	1	1
SAOUHSC_02709	HlgC	1.99338	1.4307	1.33146	5.81037	1	1	1	5.19604e-42
SAOUHSC_02710	HlgB	1.92786	2.09007	1.62353	5.10971	1	8.76009e-07	1	5.41183e-50
SAOUHSC_02802	FnbB	0.928072	1.47866	3.98021	2.00183	1	1	3.44753e-33	0.000112316
SAOUHSC_02803	FnbA	4.37336	1.28419	2.07548	1.56331	2.00719e-25	0.563972	0.0390548	1

## Sheet: legend
locus	Locus tag as in Genbank file CP000253.1.
protein name	Common gene name when it exists.
median ratio RPMI exp	Protein abundance ratio of Δrho mutant against parental strain HG001 in exponential growth phase in RPMI medium.
median ratio RPMI stat	Protein abundance ratio of Δrho mutant against parental strain HG001 in stationary growth phase in RPMI medium.
median ratio TSB exp	Protein abundance ratio of Δrho mutant against parental strain HG001 in exponential growth phase in TSB medium.
median ratio TSB stat	Protein abundance ratio of Δrho mutant against parental strain HG001 in stationary growth phase in TSB medium.
p-value	Ion intensities were median-median-normalized and subsequently analyzed protein-wise with at least 2 assays/ions per protein using a Wilcoxon rank sum test against a fold-change of 2 against the control sample with multiple test correction using the Benjamini and Hochberg test correction algorithm. Proteins with an adjusted p-value below 0.05 were assumed to be significantly regulated and markt i…
color gradient	orange: gene expression ratio ≥ 2; blue: gene expression ratio ≤ 0.05; grey: gene expression ratio = 1
ND	not detected
