# Supplementary material for: Inhibition of Rho Activity Increases Expression of SaeRS-Dependent Virulence Factor Genes in Staphylococcus aureus, Showing a Link between Transcription Termination, Antibiotic Action, and Virulence
Source: mBio. 2018 Sep 18;9(5):e01332-18. doi: 10.1128/mBio.01332-18 (PMC6143737; doi:10.1128/mBio.01332-18)
Supplement: TABLE S2 [file mbo004184073st2.xlsx]

## Sheet: antisense RNAs
locus	antisense RNA	median ratio OD0.2	median ratio 40 µg BCM	median ratio 80 µg BCM	median ratio exp
new_2431129_2431632_1	S1024	0.892547	0.709746	0.601172	0.599179
new_2446372_2446927_-1	S1035	7.41936	2.92317	4.60269	4.24246
new_2529323_2530783_1	S1066	2.59857	1.041	1.89231	2.01117
new_374611_375299_-1	S116	2.34794	1.66603	2.78783	2.56303
new_2726580_2727151_1	S1165	3.23628	1.73368	3.62174	2.56656
new_568427_569190_-1	S202	1.12919	1.06636	1.04038	1.21653
new_758528_758666_1	S308	0.402671	0.568291	1.16226	0.248598
new_804204_804450_1	S343	1.43365	1.56417	2.00391	1.80194
new_941748_942863_-1	S401	1.00223	0.785494	0.944316	0.653503
new_138934_140421_-1	S42	4.35651	1.3289	3.15156	5.06148
new_1070867_1072070_1	S457	3.03316	1.48572	2.69751	1.73809
new_1273742_1274984_-1	S555	1.25197	1.18629	1.08418	0.901502
new_1363050_1363769_1	S597	4.00599	1.69707	4.63637	4.68415
new_1803599_1804239_1	S744	4.61656	2.78098	4.27551	3.93192
new_1884611_1885552_1	S787	2.57358	1.58421	1.80761	1.48024
new_1960585_1960960_1	S814	1.77663	3.60029	3.46047	2.71169
new_1960962_1962644_1	S815	8.01696	7.10564	11.7313	9.05661
new_1964289_1965570_-1	S818	1.74455	1.41489	2.23496	1.38312
new_2090994_2093167_-1	S870	1.36893	2.77926	1.31769	0.970139
new_2096962_2097246_1	S876	1.0616	0.940045	0.863869	0.593265
new_2332340_2332849_1	S977	1.59972	1.63987	2.25666	1.41693

## Sheet: saeRS regulon
locus	gene	median ratio OD0.2	median ratio 40 µg BCM	median ratio 80 µg BCM	median ratio exp
SAOUHSC_00182	SAOUHSC_00182	2.73476	2.17806	1.86795	3.96342
SAOUHSC_00192	coa	5.42202	1.87752	4.49956	2.158
SAOUHSC_00354	selX	7.32798	4.39661	5.26917	9.5918
SAOUHSC_00392	ssl7	2.46674	1.52237	1.94309	3.91909
SAOUHSC_00394	ssl9	1.01676	1.25858	1.41155	1.27688
SAOUHSC_00399	ssl11	3.03091	1.56226	1.82968	1.59621
SAOUHSC_00400	SAOUHSC_00400	2.86818	1.47258	1.70103	1.40783
SAOUHSC_00402	lpl3	0.48041	0.750982	0.997577	0.52988
SAOUHSC_00714	saeS	3.43466	2.43233	4.04693	3.8206
SAOUHSC_00715	saeR	3.63499	2.80143	4.73799	4.34029
SAOUHSC_00716	saeQ	4.73955	3.7599	7.01991	4.70299
SAOUHSC_00717	saeP	5.62684	4.04661	7.2365	6.42286
SAOUHSC_00816	emp	22.5981	7.00902	13.1032	19.4935
SAOUHSC_00818	nuc	1.31025	1.45793	1.27775	1.54123
SAOUHSC_01110	ecb	2.51788	1.65542	3.05017	3.00826
SAOUHSC_01114	efb	2.82808	1.8208	4.24207	2.66605
SAOUHSC_01115	scc	2.78803	1.85317	3.67848	2.20222
SAOUHSC_01121	hla	1.54081	1.45875	1.23014	1.30192
SAOUHSC_01938	splD	3.96951	0.974151	2.39329	1.83859
SAOUHSC_01939	splC	3.424	1.77009	2.85416	2.33685
SAOUHSC_01941	splB	2.90926	2.06683	2.77225	2.12186
SAOUHSC_01942	splA	2.24272	1.35505	1.93095	1.57498
SAOUHSC_01944	SAOUHSC_01944	1.66874	1.36648	1.66405	1.43025
SAOUHSC_01954	lukD	1.11104	0.883501	1.35006	1.05998
SAOUHSC_01955	lukE	1.40578	0.763905	1.43353	0.94913
SAOUHSC_02160	map2	10.0291	5.34723	12.9675	10.8853
SAOUHSC_02161	eap|map	12.2824	5.02719	10.7918	11.8088
SAOUHSC_02163	hlb-1	8.21218	6.46514	10.667	8.4672
SAOUHSC_02167	scn	4.25272	3.50112	3.87073	7.7965
SAOUHSC_02169	chp	11.3495	5.94328	7.57784	15.3684
SAOUHSC_02171	sak	3.80907	1.69786	3.10201	4.15088
SAOUHSC_02241	lukG	11.1572	4.73914	8.42305	9.35972
SAOUHSC_02243	lukH	12.119	4.86934	8.70307	12.7262
SAOUHSC_02706	sbi	5.28041	3.16534	3.93336	3.96511
SAOUHSC_02708	hlgA	11.0677	4.10897	8.62779	10.3868
SAOUHSC_02709	hlgC	4.86117	2.96925	6.30363	7.60077
SAOUHSC_02710	hlgB	4.32522	2.67088	4.88401	6.30538
SAOUHSC_02802	fnbB	2.31178	0.944609	2.13595	1.24338
SAOUHSC_02803	fnbA	3.39415	1.03986	2.76575	1.87596

## Sheet: legend
locus	Locus tag as in Genbank file CP000253.1 or unique identifier containing the genome coordinates (new_...) for RNA features reported in Mäder et al. (2016) PLoS Genet 12: e1005962. PMID: 27035918
antisense RNA	Common antisense RNA name from S. aureus Expression Data Browser at http://genome.jouy.inra.fr/aeb/
gene	Common gene name when it exists. Sxxx for unannotated RNAs (based on AureoWiki data base).
median ratio OD0.2	Gene expression ratio of Δrho mutant against parental strain HG001 in early exponential growth phase at OD 0.2
median ratio 40 µg BCM	Gene expression ratio of HG001 treated with 40 µg/ml BCM against untreated HG001 in exponential growth phase (70 min after treatment)
median ratio 80 µg BCM	Gene expression ratio of HG001 treated with 80 µg/ml BCM against untreated HG001 in exponential growth phase (70 min after treatment)
median ratio exp	Gene expression ratio of Δrho mutant against parental strain HG001 in exponential growth (70 min after treatment)
color gradient	orange: gene expression ratio ≥ 2; blue: gene expression ratio ≤ 0.05; grey: gene expression ratio = 1
