# Supplementary material for: Inhibition of Rho Activity Increases Expression of SaeRS-Dependent Virulence Factor Genes in Staphylococcus aureus, Showing a Link between Transcription Termination, Antibiotic Action, and Virulence
Source: mBio. 2018 Sep 18;9(5):e01332-18. doi: 10.1128/mBio.01332-18 (PMC6143737; doi:10.1128/mBio.01332-18)
Supplement: TABLE S3 [file mbo004184073st3.xlsx]

## Sheet: sig. proteins
locus	protein name	median ratio OD0.2	median ratio 80 µg BCM	median ratio exp	p-value OD0.2	p-value 80 µg BCM	p-value exp
SAOUHSC_00025	AdsA	3.15899	1.02137	4.82663	1.912e-07	1	1.37328e-09
SAOUHSC_00074	SirA	1.67246	3.47807	0.981601	1	3.26686e-10	1
SAOUHSC_00106	SAOUHSC_00106	6.33638	2.95422	6.64517	2.87665e-08	0.00926277	2.60128e-08
SAOUHSC_00130	IsdI	1.07639	4.11217	0.775878	1	0.000585663	1
SAOUHSC_00192	Coa	5.95236	2.24395	4.1504	2.60862e-24	0.000404847	2.82276e-19
SAOUHSC_00223	TarF	3.53122	5.93179	0.638871	0.354548	0.0265234	1
SAOUHSC_00257	EsxA	0.245254	0.749601	0.136928	0.0010331	1	2.22371e-07
SAOUHSC_00300	Geh	3.64739	1.29703	4.18879	1.66696e-11	1	1.96161e-10
SAOUHSC_00354	SelX	27.2605	9.57865	32.3575	2.14426e-12	2.79267e-08	4.33228e-11
SAOUHSC_00356	SAOUHSC_00356	1.54097	2.699	1.37775	0.924805	4.54724e-06	1
SAOUHSC_00383	Ssl1	6.79181	8.78796	2.5237	4.1224e-09	3.96085e-10	0.0150149
SAOUHSC_00386	Ssl3	8.70606	6.84839	8.96427	0.0176445	0.00299746	0.0336322
SAOUHSC_00389	Ssl4	81.2271	24.994	243.724	9.50929e-09	1.78795e-05	1.00376e-08
SAOUHSC_00391	Ssl6	1.92688	3.22671	3.08488	1	0.00495909	0.0180194
SAOUHSC_00392	Ssl7	4.77208	4.86122	7.25912	0.000211006	6.66121e-06	1.47965e-07
SAOUHSC_00399	Ssl11	17.0156	7.83343	4.88522	5.14642e-15	1.80254e-12	5.61871e-12
SAOUHSC_00400	SAOUHSC_00400	3.1868	0.882544	2.64476	8.63043e-13	1	1.50217e-07
SAOUHSC_00462	SAOUHSC_00462	0.32449	0.309817	0.869856	0.458944	0.0350839	1
SAOUHSC_00486	FtsH	1.12509	2.13684	0.765266	1	0.0072328	1
SAOUHSC_00542	SAOUHSC_00542	1.38677	3.50301	1.22831	1	0.0178314	1
SAOUHSC_00545	SdrD	0.0986489	0.424103	0.114784	8.00483e-35	1	2.68358e-31
SAOUHSC_00622	SAOUHSC_00622	290.776	1.009	163.688	5.8814e-11	1	2.9407e-10
SAOUHSC_00716	SaeQ	5.66749	9.39046	3.38073	0.0172417	0.0350839	0.181352
SAOUHSC_00717	SaeP	4.7749	3.52338	4.61635	9.96619e-08	0.000741515	1.62301e-05
SAOUHSC_00732	OpuBB	3.4512	2.19216	2.47901	1.20089e-06	0.112759	0.0400577
SAOUHSC_00739	QueF	0.803144	3.48475	5.53243	1	0.0350839	0.707596
SAOUHSC_00743	NrdF	0.393571	1.16075	0.223207	1	1	0.0180194
SAOUHSC_00795	GapA	0.917407	2.19927	0.974577	1	0.0138569	1
SAOUHSC_00816	Emp	34.6118	24.8585	25.9727	1.58296e-09	3.22869e-09	3.62742e-09
SAOUHSC_00817	SAOUHSC_00817	3.52062	0.929526	6.71696	0.00164616	1	1.33052e-07
SAOUHSC_00918	SAOUHSC_00918	2.20031	2.83167	1.02311	0.419011	0.0287435	1
SAOUHSC_00921	FabF	1.16102	2.11165	0.929007	1	0.00992535	1
SAOUHSC_00942	RelQ	0.262477	0.839812	0.163585	0.00971554	1	0.914733
SAOUHSC_00964	SAOUHSC_00964	0.838285	2.12034	0.267448	1	0.351757	0.0387795
SAOUHSC_00987	SspB	10.0899	6.56862	5.17024	6.65201e-11	4.11321e-10	8.17999e-09
SAOUHSC_00988	SspA	7.82176	7.08785	7.95411	2.9575e-08	1.11936e-05	1.47965e-07
SAOUHSC_01039	SAOUHSC_01039	2.06797	2.03713	1.15332	0.0289839	0.0848134	1
SAOUHSC_01079	IsdB	1.10878	4.82616	1.43669	1	1.31059e-24	1
SAOUHSC_01081	IsdA	1.72356	9.65006	1.62949	1	9.20533e-12	1
SAOUHSC_01082	IsdC	1.26715	8.77076	0.507946	1	1.53574e-08	1
SAOUHSC_01084	IsdD	1.92128	3.28544	2.17575	1	0.000262057	0.102281
SAOUHSC_01110	Ecb	2.91705	4.34734	1.6895	0.0605582	0.00151425	1
SAOUHSC_01112	Flr	2.8664	2.3721	11.0673	0.947569	0.436146	5.3355e-05
SAOUHSC_01115	Scc	24.8568	13.9116	34.8071	8.80241e-11	6.08431e-08	9.40411e-11
SAOUHSC_01125	Ssl13	35.8943	13.7752	27.3505	0.000358813	0.000394694	0.000348259
SAOUHSC_01127	Ssl14	10.7649	4.31595	9.74863	0.000696519	0.0113146	0.000676618
SAOUHSC_01135	Psmβ1	1.23588	2.87993	0.0579844	1	1	0.00947266
SAOUHSC_01689	RpsT	9.01095	4.38143	1.69094	0.0174055	0.0217782	1
SAOUHSC_01838	HtrA1	1.57791	2.84182	0.89235	1	0.00935604	1
SAOUHSC_01843	IsdH	0.866003	2.32355	0.708146	1	0.00105753	1
SAOUHSC_01886	RibH	3.81453	2.94679	3.93601	0.000229478	0.0148374	0.00178181
SAOUHSC_01935	SplF	7.54472	7.08923	5.46234	1.69617e-06	3.38004e-05	1.59494e-06
SAOUHSC_01941	SplB	5.78273	5.87826	5.74702	3.06029e-05	1.9542e-05	1.44541e-06
SAOUHSC_01972	PrsA	1.92051	1.65144	2.29135	1	1	0.00169352
SAOUHSC_02071	SAOUHSC_02071	3.68444	0.188874	3.71988	0.00893569	0.437732	0.0180194
SAOUHSC_02073	SAOUHSC_02073	3.09998	0.67447	3.78757	0.0172509	1	0.000110465
SAOUHSC_02108	FtnA	0.690644	0.0654139	1.37518	1	0.00498561	1
SAOUHSC_02127	SAOUHSC_02127	4.20013	2.27067	5.35655	4.94604e-08	0.0492876	8.17999e-09
SAOUHSC_02145	SAOUHSC_02145	0.292443	0.266295	0.22089	1	1	0.00067838
SAOUHSC_02158	SAOUHSC_02158	0.214794	0.806631	0.257822	0.0348454	1	1
SAOUHSC_02161	Eap|Map	7.90062	5.55293	9.64187	7.92639e-14	1.99161e-10	1.04388e-12
SAOUHSC_02167	SCIN	6.25809	5.80704	7.70968	1.69617e-06	1.95134e-06	4.69656e-07
SAOUHSC_02169	CHIPS	23.753	11.5818	25.6025	4.80225e-12	3.96085e-10	5.41629e-11
SAOUHSC_02241	LukG	15.3051	4.67482	20.8019	8.24508e-09	1.11936e-05	1.33052e-07
SAOUHSC_02243	LukH	21.7428	10.901	22.8657	1.00359e-15	1.77118e-14	1.53308e-14
SAOUHSC_02246	FhuD1	1.4516	2.95607	0.906258	1	0.0402852	1
SAOUHSC_02430	HtsA	1.32327	3.00101	0.560254	1	3.19905e-06	1
SAOUHSC_02466	SAOUHSC_02466	3.72979	3.07932	2.44639	0.0308247	0.124417	0.914733
SAOUHSC_02477	RpsI	1.99105	2.79438	0.83685	1	0.0101713	1
SAOUHSC_02666	SAOUHSC_02666	4.06625	2.04494	0.92743	0.0067825	0.634447	1
SAOUHSC_02706	Sbi	9.55516	3.35747	8.59622	1.01044e-36	1.71418e-13	7.38331e-35
SAOUHSC_02708	HlgA	14.56	27.4167	24.8974	1.09541e-07	5.72863e-07	1.96161e-10
SAOUHSC_02709	HlgC	5.30253	8.2101	11.3872	0.00976868	0.000394694	0.00160011
SAOUHSC_02710	HlgB	3.14398	5.64638	10.5968	0.0686589	0.000160862	2.69208e-06
SAOUHSC_02767	CntA	1.57182	2.726	0.997905	1	5.81863e-14	1
SAOUHSC_02803	FnbA	6.28256	4.22003	7.20279	8.24508e-09	1.11936e-05	8.09593e-08
SAOUHSC_02849	CidC	1.26994	2.90647	0.941182	1	0.0072328	1
SAOUHSC_02873	CopA	0.0885907	0.839516	0.179354	0.000195805	1	0.208527
SAOUHSC_02979	SAOUHSC_02979	3.13056	1.40342	3.04436	7.32235e-14	1	7.13065e-10

## Sheet: saeRS regulon
locus	protein name	median ratio OD0.2	median ratio 80 µg BCM	median ratio exp	p-value OD0.2	p-value 80 µg BCM	p-value exp
SAOUHSC_00182	SAOUHSC_00182	ND	ND	ND	ND	ND	ND
SAOUHSC_00192	Coa	5.95236	2.24395	4.1504	2.60862e-24	0.000404847	2.82276e-19
SAOUHSC_00354	SelX	27.2605	9.57865	32.3575	2.14426e-12	2.79267e-08	4.33228e-11
SAOUHSC_00392	Ssl7	4.77208	4.86122	7.25912	0.000211006	6.66121e-06	1.47965e-07
SAOUHSC_00394	Ssl9	2.19295	0.721107	6.64586	1	1	0.236816
SAOUHSC_00399	Ssl11	17.0156	7.83343	4.88522	5.14642e-15	1.80254e-12	5.61871e-12
SAOUHSC_00400	SAOUHSC_00400	3.1868	0.882544	2.64476	8.63043e-13	1	1.50217e-07
SAOUHSC_00402	Lpl3	ND	ND	ND	ND	ND	ND
SAOUHSC_00714	SaeS	ND	ND	ND	ND	ND	ND
SAOUHSC_00715	SaeR	ND	ND	ND	ND	ND	ND
SAOUHSC_00716	SaeQ	5.66749	9.39046	3.38073	0.0172417	0.0350839	0.181352
SAOUHSC_00717	SaeP	4.7749	3.52338	4.61635	9.96619e-08	0.000741515	1.62301e-05
SAOUHSC_00816	Emp	34.6118	24.8585	25.9727	1.58296e-09	3.22869e-09	3.62742e-09
SAOUHSC_00818	Nuc	0.640969	0.680322	1.03833	1	1	1
SAOUHSC_01110	Ecb	2.91705	4.34734	1.6895	0.0605582	0.00151425	1
SAOUHSC_01114	Efb	2.70651	2.86802	1.22398	0.872694	0.108936	1
SAOUHSC_01115	Scc	24.8568	13.9116	34.8071	8.80241e-11	6.08431e-08	9.40411e-11
SAOUHSC_01121	Hla	0.946531	0.432758	0.52656	1	1	1
SAOUHSC_01938	SplD	8.79979	9.68751	5.35881	0.0561343	0.0505208	0.41524
SAOUHSC_01939	SplC	ND	ND	ND	ND	ND	ND
SAOUHSC_01941	SplB	5.78273	5.87826	5.74702	3.06029e-05	1.9542e-05	1.44541e-06
SAOUHSC_01942	SplA	ND	ND	ND	ND	ND	ND
SAOUHSC_01944	SAOUHSC_01944	ND	ND	ND	ND	ND	ND
SAOUHSC_01954	LukD	0.714358	0.850072	1.0485	1	1	1
SAOUHSC_01955	LukE	ND	ND	ND	ND	ND	ND
SAOUHSC_02160	Map2	ND	ND	ND	ND	ND	ND
SAOUHSC_02161	Eap|Map	7.90062	5.55293	9.64187	7.92639e-14	1.99161e-10	1.04388e-12
SAOUHSC_02163	Hlb-1	ND	ND	ND	ND	ND	ND
SAOUHSC_02167	SCIN	6.25809	5.80704	7.70968	1.69617e-06	1.95134e-06	4.69656e-07
SAOUHSC_02169	CHIPS	23.753	11.5818	25.6025	4.80225e-12	3.96085e-10	5.41629e-11
SAOUHSC_02171	Sak	0.771408	0.449258	1.39557	1	1	1
SAOUHSC_02241	LukG	15.3051	4.67482	20.8019	8.24508e-09	1.11936e-05	1.33052e-07
SAOUHSC_02243	LukH	21.7428	10.901	22.8657	1.00359e-15	1.77118e-14	1.53308e-14
SAOUHSC_02706	Sbi	9.55516	3.35747	8.59622	1.01044e-36	1.71418e-13	7.38331e-35
SAOUHSC_02708	HlgA	14.56	27.4167	24.8974	1.09541e-07	5.72863e-07	1.96161e-10
SAOUHSC_02709	HlgC	5.30253	8.2101	11.3872	0.00976868	0.000394694	0.00160011
SAOUHSC_02710	HlgB	3.14398	5.64638	10.5968	0.0686589	0.000160862	2.69208e-06
SAOUHSC_02802	FnbB	2.11207	1.83316	1.99339	0.411544	0.573764	1
SAOUHSC_02803	FnbA	6.28256	4.22003	7.20279	8.24508e-09	1.11936e-05	8.09593e-08

## Sheet: legend
locus	Locus tag as in Genbank file CP000253.1.
protein name	Common gene name when it exists.
median ratio OD0.2	Protein abundance ratio of Δrho mutant against parental strain HG001 in early exponential growth phase at OD 0.2.
median ratio 80 µg BCM	Protein abundance ratio of HG001 treated with 80 µg/ml BCM against untreated HG001 in exponential growth phase (70 min after treatment).
median ratio exp	Protein abundance ration of Δrho mutant against parental strain HG001 in exponential growth (70 min after treatment).
p-value	Ion intensities were median-median-normalized and subsequently analyzed protein-wise with at least 2 assays/ions per protein using a Wilcoxon rank sum test against a fold-change of 2 against the control sample with multiple test correction using the Benjamini and Hochberg test correction algorithm. Proteins with an adjusted p-value below 0.05 were assumed to be significantly regulated and markt i…
color gradient	orange: gene expression ratio ≥ 2; blue: gene expression ratio ≤ 0.05; grey: gene expression ratio = 1 .
ND	not detected
